# Supplementary material for: Genetic clustering and polymorphism of the merozoite surface protein-3 of Plasmodium knowlesi clinical isolates from Peninsular Malaysia
Source: Parasit Vectors. 2017 Jan 3;10:2. doi: 10.1186/s13071-016-1935-1 (PMC5209848; doi:10.1186/s13071-016-1935-1)
Supplement: Additional file 1: Table S1. — Multiple alignment of full amino acid sequences of pkmsp3. The yellow columns are the variable amino acid positions. The region highlighted in red at the top of the alignment indicates Domain A, and the region in green indicates Domain B. (XLS 389 kb) [file 13071_2016_1935_MOESM1_ESM.xls]

## Sheet: Sequence Data
											1	1	1	1	1	1	1	1	1	1	2	2	2	2	2	2	2	2	2	2	3	3	3	3	3	3	3	3	3	3	4	4	4	4	4	4	4	4	4
		1	2	3	4	5	6	7	8	9	0	1	2	3	4	5	6	7	8	9	0	1	2	3	4	5	6	7	8	9	0	1	2	3	4	5	6	7	8	9	0	1	2	3	4	5	6	7	8
H1		M	K	R	I	W	S	F	S	L	F	I	F	F	L	N	F	Y	I	L	Q	Y	S	L	V	K	N	E	I	I	K	G	G	K	P	N	I	R	T	G	S	S	S	H	G	K	N	I	L
H2		.	.	.	.	.	.	.	.	.	.	.	.	.	.	.	.	.	.	.	.	.	.	.	.	.	.	.	.	.	.	.	.	.	.	.	.	.	.	.	.	.	.	.	.	.	.	.	.
H3		.	.	.	.	G	.	.	.	.	.	.	.	.	.	.	.	.	.	.	.	.	.	.	.	.	.	.	.	.	.	.	.	.	.	.	.	.	I	.	.	.	.	.	.	.	.	.	.
H4		.	.	.	.	G	.	.	.	.	.	.	.	.	.	.	.	C	.	.	.	.	.	.	.	.	.	.	.	.	.	.	.	.	.	.	.	.	I	.	.	.	.	.	.	.	.	.	.
H5		.	.	.	.	.	.	.	.	I	.	.	.	.	.	.	.	.	.	.	.	.	.	.	.	.	.	.	.	.	.	.	.	.	.	.	.	.	.	.	.	.	.	.	.	.	.	.	.
H6		.	.	.	.	.	.	.	.	.	.	.	.	.	.	.	.	.	.	.	.	.	.	.	.	.	.	.	.	.	.	.	.	.	.	.	.	.	S	.	.	.	.	.	.	.	.	.	.
H7		.	.	.	.	.	.	.	.	.	.	.	.	.	.	.	.	.	.	.	.	.	.	.	.	.	.	.	.	.	.	.	.	.	.	.	.	.	.	.	.	.	.	.	.	.	.	.	.
H8		.	.	.	.	G	.	.	.	.	.	.	.	.	.	.	.	.	.	.	.	.	.	.	.	.	.	.	.	.	.	.	.	.	.	.	.	.	.	.	.	.	.	.	.	.	.	.	.
H9		.	.	.	.	G	.	.	.	.	.	.	.	.	.	.	.	.	.	.	.	.	.	.	.	.	.	.	.	.	.	.	.	.	.	.	.	.	.	.	.	.	.	.	.	.	.	.	.
H10		.	.	.	.	.	.	.	.	.	.	.	.	.	.	.	.	.	.	.	.	.	.	.	.	.	.	.	.	.	.	.	.	.	.	.	.	.	.	.	.	.	.	.	.	.	.	.	.
H11		.	.	.	.	.	.	.	.	.	.	.	.	.	.	.	.	.	.	.	.	.	.	.	.	.	.	.	.	.	.	.	.	.	.	.	.	.	.	.	.	.	.	.	.	.	.	.	.
H12		.	.	.	.	.	.	.	.	.	.	.	.	.	.	.	.	.	.	.	.	.	.	.	.	.	.	.	.	.	.	.	.	R	.	.	.	.	.	.	.	.	.	.	.	.	.	.	.
H13		.	.	.	.	.	.	.	.	.	.	.	.	.	.	.	.	.	.	.	.	.	.	.	.	.	.	.	.	.	.	.	.	.	.	.	.	.	.	.	.	.	.	.	.	.	.	.	.
H14		.	.	.	.	.	.	.	.	.	.	.	.	.	.	.	.	.	.	.	.	.	.	.	.	.	.	.	.	.	.	.	.	.	.	.	.	.	.	.	.	.	.	.	.	.	.	.	.
H15		.	.	.	.	.	.	.	.	.	.	.	.	.	.	S	.	.	.	.	.	.	.	.	.	.	.	.	.	.	.	.	.	.	.	.	.	.	.	.	.	.	.	.	.	.	.	.	.
H16		.	.	.	.	.	.	.	.	.	.	.	.	.	.	.	.	.	.	.	.	.	.	.	.	.	.	.	.	.	.	.	.	.	.	.	.	.	.	.	.	.	.	.	.	.	.	.	.
H17		.	.	.	.	.	.	.	.	.	.	.	.	.	.	.	.	.	.	.	.	.	.	.	.	.	.	.	.	.	.	.	.	.	.	.	.	.	I	.	.	.	.	.	.	.	.	.	.
H18		.	.	.	.	.	.	.	.	.	.	.	.	.	.	.	.	.	.	.	.	.	.	.	.	.	.	.	.	.	.	.	.	.	.	.	.	.	I	.	.	.	.	.	S	.	.	.	.
H19		.	.	.	.	.	.	.	.	.	.	.	.	.	.	.	.	.	.	.	.	.	.	.	.	.	.	.	.	.	.	.	.	.	.	.	.	.	.	.	.	.	.	.	.	.	.	.	.
H20		.	.	.	.	G	.	.	.	.	.	.	.	.	.	.	.	.	.	.	.	.	.	V	.	.	.	.	.	.	.	.	.	.	.	.	.	.	.	.	.	.	.	.	.	.	.	.	.
H21		.	.	.	.	G	.	.	.	.	.	.	.	.	.	.	.	.	.	.	.	.	.	.	.	.	.	.	.	.	.	.	.	.	.	.	.	.	.	.	.	.	.	.	.	.	.	.	.
H22		.	.	.	.	G	.	.	.	.	.	.	.	.	.	.	.	.	.	.	.	.	.	.	.	.	.	.	.	.	.	.	.	.	.	.	.	.	.	.	.	.	.	.	.	.	.	.	.
H23		.	.	.	.	G	.	.	.	.	.	.	.	.	.	.	.	.	.	.	.	.	.	.	.	.	.	.	.	.	.	.	.	.	.	.	.	.	.	.	.	.	.	.	.	.	.	.	.
H24		.	.	.	.	G	.	.	.	.	.	.	.	.	.	.	.	.	.	.	.	.	.	.	.	.	.	.	.	.	.	.	.	.	.	.	.	.	.	.	.	.	.	.	.	.	.	.	.
H25		.	.	.	.	.	.	.	.	.	.	.	.	.	.	.	.	.	.	.	.	.	C	.	.	.	.	.	.	.	.	.	.	.	.	.	.	.	.	.	.	.	.	.	.	.	.	.	.
H26		.	.	.	.	.	.	.	.	.	.	.	.	.	.	.	.	.	.	.	.	.	.	.	.	.	.	.	.	.	.	.	.	.	.	.	.	.	.	.	.	.	.	.	.	.	.	.	.
H27		.	.	.	.	.	.	.	.	.	.	.	.	.	.	.	.	.	.	.	.	.	.	.	.	.	.	.	.	.	.	.	.	.	.	.	.	.	.	.	.	.	.	.	.	.	.	.	.
H28		.	.	.	.	G	.	.	.	.	.	.	.	.	.	.	.	.	.	.	.	.	.	.	.	.	.	.	.	.	.	.	.	.	.	.	.	.	.	.	.	.	.	.	.	.	.	.	.
H29		.	.	.	.	G	.	.	.	.	.	.	.	.	.	.	.	.	.	.	.	.	.	.	.	.	.	.	.	T	.	.	.	.	.	.	.	.	.	.	.	.	.	.	.	.	.	.	.
H30		.	.	.	.	.	.	.	.	.	.	.	.	.	.	.	.	.	.	.	.	.	.	.	.	.	.	.	.	.	.	.	.	.	.	.	.	.	S	.	.	.	.	.	.	.	.	.	.
H31		.	.	.	.	.	.	.	.	.	.	.	.	.	.	.	.	.	.	.	.	.	.	.	.	.	.	.	.	.	.	.	.	.	.	.	.	.	S	.	.	.	.	.	.	.	.	.	.
H32		.	.	.	.	.	.	.	.	.	.	.	.	.	.	.	.	.	.	.	.	.	.	.	.	.	.	.	.	.	.	.	.	.	.	.	.	.	I	.	.	.	.	.	.	.	.	.	.
H33		.	.	.	.	.	.	.	.	.	.	.	.	.	.	.	.	.	.	.	.	C	.	.	.	.	.	.	.	.	.	.	.	.	.	.	.	.	I	.	.	.	.	.	.	.	.	.	.
H34		.	.	.	.	.	.	.	P	.	.	.	.	.	.	.	.	.	.	.	.	.	.	.	.	.	.	.	.	.	.	.	.	.	.	.	.	.	.	.	.	.	.	.	.	.	.	.	.
H35		.	.	.	.	.	.	.	.	.	.	.	.	.	.	.	.	.	.	.	.	.	.	.	.	.	.	.	.	.	.	.	.	.	.	.	.	.	.	.	.	.	.	.	.	.	.	.	.
H36		.	.	.	.	.	.	.	.	I	.	.	.	.	.	.	.	.	.	.	.	.	.	.	.	.	.	.	.	.	.	.	.	.	.	.	.	.	.	.	.	.	.	.	.	.	.	.	.
H37		.	.	.	.	.	.	.	.	I	.	.	.	.	.	.	.	.	.	.	.	.	.	.	.	.	.	.	.	.	.	.	.	.	.	.	.	.	.	.	.	.	.	.	.	.	.	.	.
H38		.	.	.	.	.	.	.	.	I	.	.	.	.	.	.	.	.	.	.	.	.	.	.	.	.	.	.	.	.	.	.	.	.	.	.	.	.	.	.	.	.	.	.	.	.	.	.	.
H39		.	.	.	.	.	.	.	.	.	.	.	.	.	.	.	.	.	.	.	.	.	.	.	.	.	.	.	.	.	.	.	.	.	.	.	V	.	.	.	.	.	.	.	.	.	.	.	.
H40		.	.	.	.	.	.	.	.	.	.	.	.	.	.	.	.	.	.	.	.	.	.	.	.	.	.	.	.	.	.	.	.	N	.	.	.	.	.	.	.	.	.	.	.	.	.	.	.
H41		.	.	.	.	.	.	.	.	.	.	.	.	.	.	.	.	.	.	.	.	.	.	.	.	.	.	.	.	.	.	.	.	.	.	.	.	.	.	.	.	.	.	.	.	.	.	.	.
H42		.	.	.	.	.	.	.	.	.	.	.	.	.	.	.	.	.	.	.	.	.	.	.	.	.	.	.	.	.	.	.	.	.	.	.	.	.	.	.	.	.	.	.	.	.	.	.	.
		2	2	2	2	2	2	2	2	2	2	2	2	2	2	2	2	2	2	2	2	2	2	2	2	2	2	2	2	2	2	2	2	2	2	2	2	2	2	2	2	2	2	2	2	2	2	2	2
		5	5	5	5	5	5	5	5	6	6	6	6	6	6	6	6	6	6	7	7	7	7	7	7	7	7	7	7	8	8	8	8	8	8	8	8	8	8	9	9	9	9	9	9	9	9	9	9
		2	3	4	5	6	7	8	9	0	1	2	3	4	5	6	7	8	9	0	1	2	3	4	5	6	7	8	9	0	1	2	3	4	5	6	7	8	9	0	1	2	3	4	5	6	7	8	9
H1		A	K	A	T	P	T	Q	K	E	A	T	P	Q	E	K	V	T	E	A	E	A	T	P	A	S	P	Q	P	A	A	E	S	K	A	V	E	G	A	I	N	Q	P	G	Q	N	S	S	E
H2		.	.	.	.	.	.	.	.	.	V	.	.	.	.	.	.	.	V	.	.	.	.	.	.	.	.	.	.	.	.	.	G	.	.	.	.	.	.	.	.	.	.	.	.	.	.	.	.
H3		.	.	.	.	.	.	.	.	.	.	.	.	.	.	.	.	.	V	.	.	.	.	.	.	.	.	.	.	.	.	.	.	.	.	.	.	.	.	.	.	.	.	.	.	.	.	.	.
H4		.	.	.	.	.	.	.	.	.	.	.	.	.	.	.	.	.	V	.	.	.	.	.	.	.	.	H	.	.	.	.	.	.	.	.	.	.	.	.	.	.	.	.	.	.	.	.	.
H5		.	.	.	.	.	.	.	.	.	.	.	.	.	.	.	.	.	V	.	.	.	.	.	V	.	.	.	.	.	.	.	.	.	.	.	.	.	.	.	.	.	.	.	E	K	.	.	.
H6		.	.	T	.	.	.	.	.	.	.	.	.	.	.	.	.	.	V	.	.	.	.	.	V	T	.	.	.	.	.	.	.	.	.	.	.	.	.	.	.	.	.	.	E	K	.	.	G
H7		.	.	.	.	.	.	.	.	.	.	.	.	.	.	.	.	.	V	.	.	.	.	.	.	.	.	.	.	.	.	.	.	.	.	.	.	.	.	.	.	.	.	.	.	.	.	.	.
H8		.	.	.	.	.	.	.	.	.	.	.	.	.	.	.	.	.	V	.	.	.	.	.	V	.	.	.	.	.	.	.	.	.	.	.	.	.	.	.	.	.	.	.	E	K	.	.	.
H9		.	.	.	.	.	.	.	.	.	.	.	.	.	.	.	.	.	V	.	.	.	.	.	V	.	.	.	.	.	.	.	.	.	.	.	.	.	.	.	.	.	.	.	E	K	.	.	.
H10		.	.	.	.	T	.	.	.	.	.	.	.	.	G	.	.	.	.	.	.	.	.	.	.	.	.	H	.	.	.	.	.	.	.	.	.	.	.	.	.	.	.	.	.	.	.	.	.
H11		.	.	.	.	T	.	.	.	.	.	.	.	.	G	.	.	.	.	.	.	.	.	.	.	.	.	.	.	.	.	.	.	.	.	.	.	.	.	.	.	.	.	.	.	.	.	.	.
H12		.	.	.	.	T	.	.	.	.	.	.	.	.	G	.	.	.	.	.	.	.	.	.	.	.	.	.	.	.	.	.	.	.	.	.	.	.	.	.	.	.	.	.	.	.	.	.	.
H13		.	.	.	.	.	.	.	.	.	.	.	.	.	.	.	.	.	V	.	.	.	.	.	.	.	.	.	.	.	.	.	.	.	.	.	.	.	.	.	.	.	.	.	.	.	.	.	.
H14		.	.	.	.	.	.	.	.	.	.	.	.	.	.	.	.	.	V	.	.	.	.	.	.	.	.	.	.	.	.	.	.	.	.	.	.	.	.	.	.	.	.	.	.	.	.	.	.
H15		.	.	.	.	.	.	.	.	.	.	.	.	.	.	.	.	.	V	.	.	.	.	.	.	.	.	.	.	.	.	.	.	.	.	.	.	.	.	.	.	.	.	.	.	.	.	.	.
H16		.	.	.	.	.	.	.	.	.	.	.	.	.	.	.	.	.	V	.	.	.	.	.	.	.	.	.	.	.	.	.	.	.	.	.	.	.	.	.	.	.	.	.	.	.	.	.	.
H17		.	.	.	.	.	.	.	.	.	.	.	.	.	.	.	.	.	V	.	.	.	.	.	V	.	.	.	.	.	.	.	.	.	.	.	.	.	.	.	.	.	.	.	.	.	.	.	.
H18		.	.	.	.	.	.	.	.	.	.	.	.	.	.	.	.	.	V	.	.	.	.	S	V	.	.	.	.	.	.	.	.	.	.	.	.	.	.	.	.	.	.	.	.	.	.	.	.
H19		.	.	.	.	.	.	.	.	.	.	.	.	.	.	.	.	.	V	.	.	.	.	.	V	.	.	.	.	.	.	.	.	.	.	.	.	.	.	.	.	.	.	.	.	.	.	.	.
H20		.	.	.	.	.	.	S	.	.	.	.	.	.	.	.	.	.	V	.	.	.	.	.	V	.	.	.	.	.	.	.	.	.	.	.	.	.	.	.	.	.	.	.	E	K	.	.	A
H21		.	.	.	.	.	.	S	.	.	.	.	.	.	.	.	.	.	V	.	.	.	.	.	V	.	.	.	.	.	.	.	.	E	.	.	.	.	.	.	.	.	.	.	E	K	.	.	A
H22		.	.	.	.	.	.	.	.	.	.	.	.	.	.	.	.	.	.	.	.	.	.	.	.	.	.	.	.	.	.	.	.	.	.	.	.	.	.	.	.	.	.	.	.	.	.	.	G
H23		.	.	.	.	.	.	.	.	.	.	.	.	.	.	.	.	.	.	.	.	.	.	.	.	.	.	.	.	.	.	.	.	.	.	.	.	.	.	.	.	.	.	.	.	.	.	.	.
H24		.	.	.	.	.	.	.	.	.	.	.	.	.	.	.	.	.	.	.	.	.	.	.	.	.	.	.	.	.	.	.	.	.	.	.	.	.	.	.	.	.	.	.	.	.	.	.	.
H25		.	.	.	.	.	.	.	.	.	.	.	.	.	.	.	.	.	.	.	.	.	.	.	.	.	.	.	.	.	.	.	.	.	.	.	.	.	.	.	.	.	.	.	.	.	.	.	.
H26		.	.	.	.	.	.	.	.	G	.	.	.	.	.	.	.	.	.	.	.	.	.	.	.	.	.	.	.	.	V	.	.	.	.	.	.	.	.	.	.	.	.	.	.	.	.	.	.
H27		.	.	.	.	.	.	S	.	.	.	.	.	.	.	.	.	.	V	.	.	.	.	.	.	.	.	.	.	.	.	.	.	.	.	.	.	.	.	.	.	.	.	.	.	.	.	.	.
H28		.	.	.	.	.	.	.	.	.	.	.	.	.	.	.	.	.	V	.	.	.	.	.	V	.	.	.	.	.	.	.	.	.	.	.	.	.	.	.	.	.	.	.	E	K	.	.	.
H29		.	.	.	.	.	.	.	.	.	.	.	.	.	.	.	.	.	V	.	.	.	.	.	V	.	.	.	.	.	.	.	.	.	.	.	.	.	.	.	.	.	.	.	E	K	.	.	.
H30		.	.	.	.	.	.	.	.	.	.	.	.	.	.	.	.	.	.	.	.	.	.	.	.	.	.	.	.	.	.	.	.	.	.	.	.	.	G	.	.	.	.	.	.	.	.	.	.
H31		.	.	.	.	.	.	.	.	.	.	.	.	.	.	.	.	.	.	.	.	.	.	.	.	.	.	.	.	.	.	.	.	.	.	.	.	.	G	.	.	.	.	.	.	.	N	.	.
H32		.	.	.	.	.	.	.	.	.	.	.	.	.	.	.	A	.	.	.	.	.	.	.	.	.	.	.	.	.	.	.	.	.	.	.	.	.	.	.	.	.	.	.	E	K	.	.	.
H33		.	.	.	.	.	.	.	.	.	.	.	.	.	.	.	.	.	.	.	.	.	.	.	.	.	.	.	.	.	T	.	.	.	.	.	.	.	.	.	.	.	.	.	E	K	.	.	.
H34		.	.	.	.	.	.	.	.	.	.	.	.	.	.	.	.	.	V	.	.	.	.	.	V	.	.	.	.	.	.	.	.	.	.	.	.	.	.	.	.	.	.	.	E	.	.	.	.
H35		.	.	.	.	.	.	.	.	.	.	.	.	.	.	.	.	.	V	.	.	.	.	.	V	.	.	.	.	.	.	.	.	.	.	.	.	.	.	.	.	.	.	.	E	.	.	.	.
H36		.	.	.	.	.	.	.	.	.	.	.	.	.	.	.	.	.	V	.	.	.	.	.	V	.	.	.	.	.	.	.	.	.	.	.	.	.	.	.	.	.	.	.	E	K	.	.	.
H37		.	.	.	.	.	.	.	.	.	.	.	.	.	.	.	.	.	V	.	.	.	.	.	V	.	.	.	.	.	.	.	.	.	.	.	.	.	.	.	.	.	.	.	E	K	.	.	.
H38		.	.	.	.	.	.	.	.	.	.	.	.	.	.	.	.	.	V	.	.	.	.	.	V	.	.	.	.	.	.	.	.	.	.	.	.	.	.	.	.	.	.	.	E	K	.	.	.
H39		.	.	.	.	.	.	.	.	.	.	.	.	.	.	.	.	.	V	.	.	.	.	.	V	.	.	.	.	.	.	K	.	.	.	.	.	.	.	.	.	.	.	.	E	K	.	.	.
H40		.	.	.	.	.	.	.	.	.	.	.	.	.	.	.	.	.	V	.	.	.	.	.	V	.	.	.	.	.	.	.	.	.	.	.	.	.	.	.	.	.	.	.	E	K	.	.	.
H41		T	.	.	.	.	.	.	.	.	.	.	.	.	.	.	.	.	V	.	.	.	.	.	V	.	.	.	.	.	.	.	.	.	.	.	.	.	.	.	.	.	.	.	E	K	.	.	.
H42		.	.	.	.	.	.	.	.	.	.	.	.	.	.	.	.	.	V	.	.	.	.	.	V	.	.	.	.	.	.	.	.	.	.	.	.	.	.	.	.	.	.	.	E	.	.	.	.
[truncated: 202 more columns]

## Sheet: Info
Title	MSP3
Format
DataType	Protein
42
Number Sites	358
Identical	.
Missing	?
Indel	-

## Sheet: Sheet1
																																													1	1	1	1	1
				1	1	2	2	2	2	3	3	3	4	5	5	5	5	5	5	6	6	6	6	6	6	6	6	6	7	7	7	7	7	7	8	8	8	8	9	9	9	9	9	9	0	0	1	1	1
	5	8	9	5	7	1	2	3	9	3	6	8	4	3	4	5	6	7	9	0	1	2	3	4	5	6	8	9	2	3	5	6	7	8	0	2	5	8	0	2	3	7	8	9	2	7	4	7	8
H1	W	S	L	N	Y	Y	S	L	I	K	I	T	G	D	D	N	D	I	N	K	N	L	N	E	E	N	N	D	T	E	D	N	V	A	P	V	H	S	Q	K	K	E	I	A	A	E	D	T	K
H2	.	.	.	.	.	.	.	.	.	.	.	.	.	G	G	S	.	.	E	N	.	E	.	.	.	.	D	.	A	.	E	.	.	K	.	.	.	T	E	.	.	.	.	.	.	.	.	.	.
H3	G	.	.	.	.	.	.	.	.	.	.	I	.	G	G	S	.	.	E	N	.	Q	.	D	Q	T	.	.	.	.	.	.	.	.	.	.	.	T	E	.	.	K	.	V	.	.	.	.	.
H4	G	.	.	.	C	.	.	.	.	.	.	I	.	G	G	S	.	.	E	N	.	Q	.	D	Q	T	.	.	.	.	.	.	.	.	.	.	.	T	E	.	.	K	.	V	.	.	.	.	.
H5	.	.	I	.	.	.	.	.	.	.	.	.	.	G	G	.	.	.	E	N	.	Q	.	D	Q	.	.	N	.	.	E	.	.	E	.	.	.	.	E	.	.	K	.	V	.	.	N	.	.
H6	.	.	.	.	.	.	.	.	.	.	.	S	.	G	G	S	.	.	E	N	.	E	.	.	.	.	.	.	A	.	E	.	.	K	.	.	.	.	E	.	.	.	.	.	.	.	.	.	N
H7	.	.	.	.	.	.	.	.	.	.	.	.	.	G	G	S	.	.	E	N	.	E	.	.	.	.	D	.	A	.	E	.	.	K	.	.	.	T	E	.	.	.	.	.	.	.	.	.	.
H8	G	.	.	.	.	.	.	.	.	.	.	.	.	G	G	.	.	.	E	N	.	Q	.	D	Q	.	.	N	.	.	E	.	.	E	.	.	.	.	E	R	N	K	.	V	.	.	.	.	.
H9	G	.	.	.	.	.	.	.	.	.	.	.	.	G	G	.	.	.	E	N	.	Q	.	D	Q	.	.	N	.	.	E	.	.	E	.	.	.	.	E	R	N	K	.	V	.	.	.	.	.
H10	.	.	.	.	.	.	.	.	.	.	.	.	.	G	G	S	.	.	E	N	.	E	.	.	.	.	D	.	A	.	E	.	.	K	.	.	.	.	.	.	.	.	.	.	.	.	.	.	.
H11	.	.	.	.	.	.	.	.	.	.	.	.	.	G	G	S	.	.	E	N	.	E	.	.	.	.	D	.	A	.	E	.	.	K	.	.	.	.	.	.	.	.	.	.	.	.	.	.	.
H12	.	.	.	.	.	.	.	.	.	R	.	.	.	G	G	S	.	.	E	N	.	E	.	.	.	.	D	.	A	.	E	.	.	K	.	.	.	.	.	.	.	.	.	.	.	.	.	.	.
H13	.	.	.	.	.	.	.	.	.	.	.	.	.	G	G	S	.	.	E	N	.	E	.	.	.	.	D	.	A	.	E	.	.	K	.	.	.	T	E	.	.	.	.	.	.	.	.	.	.
H14	.	.	.	.	.	.	.	.	.	.	.	.	.	G	G	S	.	.	E	N	.	E	.	.	.	.	D	.	A	.	E	.	.	K	.	.	.	T	E	.	.	.	.	.	.	.	.	.	.
H15	.	.	.	S	.	.	.	.	.	.	.	.	.	G	G	S	.	.	E	N	.	E	.	.	.	.	D	.	A	.	E	.	.	K	.	.	.	.	.	.	.	.	.	.	.	.	.	.	.
H16	.	.	.	.	.	.	.	.	.	.	.	.	.	G	G	S	.	.	E	N	.	E	.	.	.	.	D	.	A	.	E	D	.	K	.	.	.	T	E	.	.	.	.	.	.	.	.	.	.
H17	.	.	.	.	.	.	.	.	.	.	.	I	.	G	G	S	.	.	.	.	.	.	.	.	.	Y	.	.	.	.	E	.	.	K	R	.	R	T	E	.	.	K	.	.	.	.	.	.	.
H18	.	.	.	.	.	.	.	.	.	.	.	I	S	G	G	S	.	.	.	.	.	.	.	.	.	Y	.	.	.	.	E	.	.	K	R	.	.	T	E	.	.	K	.	.	.	.	.	.	.
H19	.	.	.	.	.	.	.	.	.	.	.	.	.	.	G	S	.	.	E	N	D	Q	T	D	Q	.	.	.	.	.	.	.	.	.	.	.	.	T	E	.	.	.	.	.	.	.	.	.	.
H20	G	.	.	.	.	.	.	V	.	.	.	.	.	G	G	.	.	.	E	N	.	Q	.	D	Q	.	.	N	.	.	E	.	.	E	.	.	.	.	E	R	N	K	.	V	.	.	.	.	.
H21	G	.	.	.	.	.	.	.	.	.	.	.	.	G	G	.	.	.	E	N	.	Q	.	D	Q	.	.	N	.	.	E	.	.	E	.	.	.	.	E	R	N	K	.	V	.	.	.	A	.
H22	G	.	.	.	.	.	.	.	.	.	.	.	.	.	.	S	.	.	E	N	D	Q	.	D	Q	T	.	N	M	G	.	.	.	E	R	.	.	.	E	.	.	K	.	V	.	.	.	.	.
H23	G	.	.	.	.	.	.	.	.	.	.	.	.	.	.	S	.	.	E	N	D	Q	.	D	Q	T	.	N	M	G	.	.	.	E	R	.	.	.	E	.	.	K	.	V	.	.	.	.	.
H24	G	.	.	.	.	.	.	.	.	.	.	.	.	.	.	S	.	.	E	N	D	Q	.	D	Q	T	.	N	M	G	.	.	.	E	R	.	.	.	E	.	.	K	.	V	.	.	.	.	.
H25	.	.	.	.	.	.	C	.	.	.	.	.	.	G	G	S	.	.	E	N	D	Q	T	D	Q	.	.	.	.	.	.	.	.	.	.	.	.	.	.	.	.	.	.	.	.	G	.	.	.
H26	.	.	.	.	.	.	.	.	.	.	.	.	.	G	G	.	.	.	E	N	.	Q	.	D	Q	.	.	N	.	.	E	.	.	E	.	.	.	.	E	.	.	K	.	V	.	.	.	.	.
H27	.	.	.	.	.	.	.	.	.	.	.	.	.	G	G	S	.	.	E	N	.	E	.	.	.	.	D	.	A	.	E	.	.	K	R	.	.	T	E	.	.	K	.	.	.	.	.	.	.
H28	G	.	.	.	.	.	.	.	.	.	.	.	.	G	G	.	.	.	G	N	.	Q	.	D	Q	.	.	N	.	.	E	.	A	E	.	.	.	.	E	R	N	K	.	V	.	.	.	.	.
H29	G	.	.	.	.	.	.	.	T	.	.	.	.	G	G	.	.	.	E	N	.	Q	.	D	Q	.	.	N	.	.	E	.	.	E	.	.	.	.	E	R	N	K	.	V	.	.	.	.	.
H30	.	.	.	.	.	.	.	.	.	.	.	S	.	G	G	S	.	.	E	N	.	E	.	.	.	.	.	.	.	.	E	.	.	K	R	M	.	T	E	.	.	K	T	.	.	.	.	.	.
H31	.	.	.	.	.	.	.	.	.	.	.	S	.	G	G	S	.	.	E	N	.	E	.	.	.	.	.	.	.	.	E	.	.	K	R	M	.	T	E	.	.	K	.	.	.	.	.	.	.
H32	.	.	.	.	.	.	.	.	.	.	.	I	.	G	G	.	.	V	E	N	.	E	.	.	.	.	G	.	A	.	E	.	.	K	R	A	.	T	E	.	.	.	.	.	.	.	.	.	.
H33	.	.	.	.	.	C	.	.	.	.	.	I	.	G	G	.	.	.	E	N	.	E	.	.	.	.	D	.	A	.	E	.	.	K	R	A	.	T	E	.	.	.	.	.	.	.	.	.	.
H34	.	P	.	.	.	.	.	.	.	.	.	.	.	.	G	S	.	.	E	N	D	Q	T	D	Q	.	.	.	.	.	.	.	.	.	.	.	.	.	.	.	.	.	.	.	.	.	.	.	R
H35	.	.	.	.	.	.	.	.	.	.	.	.	.	.	G	S	.	.	E	N	D	Q	T	D	Q	.	.	.	.	.	.	.	.	.	.	.	.	T	.	.	.	.	.	.	.	.	.	.	.
H36	.	.	I	.	.	.	.	.	.	.	.	.	.	G	G	.	G	.	E	N	.	Q	.	D	Q	.	.	N	.	.	E	.	.	E	.	.	.	.	E	.	.	K	.	V	.	.	N	.	.
H37	.	.	I	.	.	.	.	.	.	.	.	.	.	G	G	.	.	.	E	N	.	Q	.	D	Q	.	.	N	.	.	E	.	.	E	.	.	.	.	E	.	.	K	.	V	.	.	N	.	.
H38	.	.	I	.	.	.	.	.	.	.	.	.	.	G	G	.	.	.	E	N	.	Q	.	D	Q	.	.	N	.	.	E	.	.	E	.	.	.	.	E	.	.	K	.	V	.	.	N	.	.
H39	.	.	.	.	.	.	.	.	.	.	V	.	.	G	G	.	.	.	E	N	.	Q	.	D	Q	.	.	N	.	.	E	.	.	E	.	.	.	.	E	.	.	K	.	V	.	.	.	.	.
H40	.	.	.	.	.	.	.	.	.	N	.	.	.	G	G	.	.	.	E	N	.	Q	.	D	Q	.	.	N	.	.	E	.	.	E	.	.	.	.	E	.	.	K	.	V	V	.	.	.	.
H41	.	.	.	.	.	.	.	.	.	.	.	.	.	G	G	.	.	.	E	N	.	Q	.	D	Q	.	.	N	.	.	E	.	.	E	.	.	.	.	E	.	.	K	.	V	.	.	.	.	.
H42	.	.	.	.	.	.	.	.	.	.	.	.	.	.	.	.	.	.	E	N	.	.	.	.	.	.	.	.	.	.	E	.	.	K	R	.	.	.	E	.	.	K	.	V	.	.	.	.	.
[truncated: 70 more columns]

## Sheet: Sheet2
H1	W	S	L	N	Y	Y	S	L	I	K	I	T	G	D	D	N	D	I	N	K	N	L	N	E	E	N	N	D	T	E	D	N	V	A	P	V	H	S	Q	K	K	E	I	A	A	E	D	T	K
H2	W	S	L	N	Y	Y	S	L	I	K	I	T	G	G	G	S	D	I	E	N	N	E	N	E	E	N	D	D	A	E	E	N	V	K	P	V	H	T	E	K	K	E	I	A	A	E	D	T	K
H3	G	S	L	N	Y	Y	S	L	I	K	I	I	G	G	G	S	D	I	E	N	N	Q	N	D	Q	T	N	D	T	E	D	N	V	A	P	V	H	T	E	K	K	K	I	V	A	E	D	T	K
H4	G	S	L	N	C	Y	S	L	I	K	I	I	G	G	G	S	D	I	E	N	N	Q	N	D	Q	T	N	D	T	E	D	N	V	A	P	V	H	T	E	K	K	K	I	V	A	E	D	T	K
H5	W	S	I	N	Y	Y	S	L	I	K	I	T	G	G	G	N	D	I	E	N	N	Q	N	D	Q	N	N	N	T	E	E	N	V	E	P	V	H	S	E	K	K	K	I	V	A	E	N	T	K
H6	W	S	L	N	Y	Y	S	L	I	K	I	S	G	G	G	S	D	I	E	N	N	E	N	E	E	N	N	D	A	E	E	N	V	K	P	V	H	S	E	K	K	E	I	A	A	E	D	T	N
H7	W	S	L	N	Y	Y	S	L	I	K	I	T	G	G	G	S	D	I	E	N	N	E	N	E	E	N	D	D	A	E	E	N	V	K	P	V	H	T	E	K	K	E	I	A	A	E	D	T	K
H8	G	S	L	N	Y	Y	S	L	I	K	I	T	G	G	G	N	D	I	E	N	N	Q	N	D	Q	N	N	N	T	E	E	N	V	E	P	V	H	S	E	R	N	K	I	V	A	E	D	T	K
H9	G	S	L	N	Y	Y	S	L	I	K	I	T	G	G	G	N	D	I	E	N	N	Q	N	D	Q	N	N	N	T	E	E	N	V	E	P	V	H	S	E	R	N	K	I	V	A	E	D	T	K
H10	W	S	L	N	Y	Y	S	L	I	K	I	T	G	G	G	S	D	I	E	N	N	E	N	E	E	N	D	D	A	E	E	N	V	K	P	V	H	S	Q	K	K	E	I	A	A	E	D	T	K
H11	W	S	L	N	Y	Y	S	L	I	K	I	T	G	G	G	S	D	I	E	N	N	E	N	E	E	N	D	D	A	E	E	N	V	K	P	V	H	S	Q	K	K	E	I	A	A	E	D	T	K
H12	W	S	L	N	Y	Y	S	L	I	R	I	T	G	G	G	S	D	I	E	N	N	E	N	E	E	N	D	D	A	E	E	N	V	K	P	V	H	S	Q	K	K	E	I	A	A	E	D	T	K
H13	W	S	L	N	Y	Y	S	L	I	K	I	T	G	G	G	S	D	I	E	N	N	E	N	E	E	N	D	D	A	E	E	N	V	K	P	V	H	T	E	K	K	E	I	A	A	E	D	T	K
H14	W	S	L	N	Y	Y	S	L	I	K	I	T	G	G	G	S	D	I	E	N	N	E	N	E	E	N	D	D	A	E	E	N	V	K	P	V	H	T	E	K	K	E	I	A	A	E	D	T	K
H15	W	S	L	S	Y	Y	S	L	I	K	I	T	G	G	G	S	D	I	E	N	N	E	N	E	E	N	D	D	A	E	E	N	V	K	P	V	H	S	Q	K	K	E	I	A	A	E	D	T	K
H16	W	S	L	N	Y	Y	S	L	I	K	I	T	G	G	G	S	D	I	E	N	N	E	N	E	E	N	D	D	A	E	E	D	V	K	P	V	H	T	E	K	K	E	I	A	A	E	D	T	K
H17	W	S	L	N	Y	Y	S	L	I	K	I	I	G	G	G	S	D	I	N	K	N	L	N	E	E	Y	N	D	T	E	E	N	V	K	R	V	R	T	E	K	K	K	I	A	A	E	D	T	K
H18	W	S	L	N	Y	Y	S	L	I	K	I	I	S	G	G	S	D	I	N	K	N	L	N	E	E	Y	N	D	T	E	E	N	V	K	R	V	H	T	E	K	K	K	I	A	A	E	D	T	K
H19	W	S	L	N	Y	Y	S	L	I	K	I	T	G	D	G	S	D	I	E	N	D	Q	T	D	Q	N	N	D	T	E	D	N	V	A	P	V	H	T	E	K	K	E	I	A	A	E	D	T	K
H20	G	S	L	N	Y	Y	S	V	I	K	I	T	G	G	G	N	D	I	E	N	N	Q	N	D	Q	N	N	N	T	E	E	N	V	E	P	V	H	S	E	R	N	K	I	V	A	E	D	T	K
H21	G	S	L	N	Y	Y	S	L	I	K	I	T	G	G	G	N	D	I	E	N	N	Q	N	D	Q	N	N	N	T	E	E	N	V	E	P	V	H	S	E	R	N	K	I	V	A	E	D	A	K
H22	G	S	L	N	Y	Y	S	L	I	K	I	T	G	D	D	S	D	I	E	N	D	Q	N	D	Q	T	N	N	M	G	D	N	V	E	R	V	H	S	E	K	K	K	I	V	A	E	D	T	K
H23	G	S	L	N	Y	Y	S	L	I	K	I	T	G	D	D	S	D	I	E	N	D	Q	N	D	Q	T	N	N	M	G	D	N	V	E	R	V	H	S	E	K	K	K	I	V	A	E	D	T	K
H24	G	S	L	N	Y	Y	S	L	I	K	I	T	G	D	D	S	D	I	E	N	D	Q	N	D	Q	T	N	N	M	G	D	N	V	E	R	V	H	S	E	K	K	K	I	V	A	E	D	T	K
H25	W	S	L	N	Y	Y	C	L	I	K	I	T	G	G	G	S	D	I	E	N	D	Q	T	D	Q	N	N	D	T	E	D	N	V	A	P	V	H	S	Q	K	K	E	I	A	A	G	D	T	K
H26	W	S	L	N	Y	Y	S	L	I	K	I	T	G	G	G	N	D	I	E	N	N	Q	N	D	Q	N	N	N	T	E	E	N	V	E	P	V	H	S	E	K	K	K	I	V	A	E	D	T	K
H27	W	S	L	N	Y	Y	S	L	I	K	I	T	G	G	G	S	D	I	E	N	N	E	N	E	E	N	D	D	A	E	E	N	V	K	R	V	H	T	E	K	K	K	I	A	A	E	D	T	K
H28	G	S	L	N	Y	Y	S	L	I	K	I	T	G	G	G	N	D	I	G	N	N	Q	N	D	Q	N	N	N	T	E	E	N	A	E	P	V	H	S	E	R	N	K	I	V	A	E	D	T	K
H29	G	S	L	N	Y	Y	S	L	T	K	I	T	G	G	G	N	D	I	E	N	N	Q	N	D	Q	N	N	N	T	E	E	N	V	E	P	V	H	S	E	R	N	K	I	V	A	E	D	T	K
H30	W	S	L	N	Y	Y	S	L	I	K	I	S	G	G	G	S	D	I	E	N	N	E	N	E	E	N	N	D	T	E	E	N	V	K	R	M	H	T	E	K	K	K	T	A	A	E	D	T	K
H31	W	S	L	N	Y	Y	S	L	I	K	I	S	G	G	G	S	D	I	E	N	N	E	N	E	E	N	N	D	T	E	E	N	V	K	R	M	H	T	E	K	K	K	I	A	A	E	D	T	K
H32	W	S	L	N	Y	Y	S	L	I	K	I	I	G	G	G	N	D	V	E	N	N	E	N	E	E	N	G	D	A	E	E	N	V	K	R	A	H	T	E	K	K	E	I	A	A	E	D	T	K
H33	W	S	L	N	Y	C	S	L	I	K	I	I	G	G	G	N	D	I	E	N	N	E	N	E	E	N	D	D	A	E	E	N	V	K	R	A	H	T	E	K	K	E	I	A	A	E	D	T	K
H34	W	P	L	N	Y	Y	S	L	I	K	I	T	G	D	G	S	D	I	E	N	D	Q	T	D	Q	N	N	D	T	E	D	N	V	A	P	V	H	S	Q	K	K	E	I	A	A	E	D	T	R
H35	W	S	L	N	Y	Y	S	L	I	K	I	T	G	D	G	S	D	I	E	N	D	Q	T	D	Q	N	N	D	T	E	D	N	V	A	P	V	H	T	Q	K	K	E	I	A	A	E	D	T	K
H36	W	S	I	N	Y	Y	S	L	I	K	I	T	G	G	G	N	G	I	E	N	N	Q	N	D	Q	N	N	N	T	E	E	N	V	E	P	V	H	S	E	K	K	K	I	V	A	E	N	T	K
H37	W	S	I	N	Y	Y	S	L	I	K	I	T	G	G	G	N	D	I	E	N	N	Q	N	D	Q	N	N	N	T	E	E	N	V	E	P	V	H	S	E	K	K	K	I	V	A	E	N	T	K
H38	W	S	I	N	Y	Y	S	L	I	K	I	T	G	G	G	N	D	I	E	N	N	Q	N	D	Q	N	N	N	T	E	E	N	V	E	P	V	H	S	E	K	K	K	I	V	A	E	N	T	K
H39	W	S	L	N	Y	Y	S	L	I	K	V	T	G	G	G	N	D	I	E	N	N	Q	N	D	Q	N	N	N	T	E	E	N	V	E	P	V	H	S	E	K	K	K	I	V	A	E	D	T	K
H40	W	S	L	N	Y	Y	S	L	I	N	I	T	G	G	G	N	D	I	E	N	N	Q	N	D	Q	N	N	N	T	E	E	N	V	E	P	V	H	S	E	K	K	K	I	V	V	E	D	T	K
H41	W	S	L	N	Y	Y	S	L	I	K	I	T	G	G	G	N	D	I	E	N	N	Q	N	D	Q	N	N	N	T	E	E	N	V	E	P	V	H	S	E	K	K	K	I	V	A	E	D	T	K
H42	W	S	L	N	Y	Y	S	L	I	K	I	T	G	D	D	N	D	I	E	N	N	L	N	E	E	N	N	D	T	E	E	N	V	K	R	V	H	S	E	K	K	K	I	V	A	E	D	T	K
[truncated: 70 more columns]
